# Supplementary material for: CYP6B Subtype Expression Fluctuates in the Great Mormon, Papilio memnon, with Changes in the Components of the Host Plants
Source: Insects. 2025 Feb 4;16(2):159. doi: 10.3390/insects16020159 (PMC11856695; doi:10.3390/insects16020159)
Supplement: Supplementary file 1 [file insects-16-00159-s001.zip]

Archive with 1 entries (1 files):
- insects-3421000-supplementary.pdf
